# Supplementary material for: A Novel Variable Selection Method Based on Ordered Predictors Selection and Successive Projections Algorithm for Predicting Gastrodin Content in Fresh Gastrodia elata Using Fourier Transform Near-Infrared Spectroscopy and Chemometrics
Source: Foods. 2023 Dec 11;12(24):4435. doi: 10.3390/foods12244435 (PMC10743185; doi:10.3390/foods12244435)
Supplement: Supplementary file 1 [file foods-12-04435-s001.zip]

Archive with 1 entries (1 files):
- foods-2741213-supplementary.pdf
